# Supplementary material for: Cytomegalovirus Infection of the Anterior Segment: Corneal Endotheliitis and Secondary Glaucoma
Source: Pathogens. 2026 Mar 31;15(4):371. doi: 10.3390/pathogens15040371 (PMC13119229; doi:10.3390/pathogens15040371)
Supplement: Supplementary file 1 [file pathogens-15-00371-s001.zip]

Archive with 4 entries (2 files):
- pathogens-4203059-supplementary/
- pathogens-4203059-supplementary/Supplementary table 1.pdf
- pathogens-4203059-supplementary/__MACOSX/
- pathogens-4203059-supplementary/__MACOSX/._Supplementary table 1.docx
